# Supplementary material for: Sox9 Inhibits Cochlear Hair Cell Fate by Upregulating Hey1 and HeyL Antagonists of Atoh1
Source: Cells. 2023 Aug 25;12(17):2148. doi: 10.3390/cells12172148 (PMC10486728; doi:10.3390/cells12172148)
Supplement: Supplementary file 1 [file cells-12-02148-s001.zip]

Archive with 1 entries (1 files):
- cells-2563264-supplementary.pdf
